# Supplementary material for: Impact of Subsyndromal Delirium Occurrence and Its Trajectory during ICU Stay
Source: J Clin Med. 2022 Nov 17;11(22):6797. doi: 10.3390/jcm11226797 (PMC9692318; doi:10.3390/jcm11226797)
Supplement: Supplementary file 1 [file jcm-11-06797-s001.zip]

Archive with 1 entries (1 files):
- Supplementary material SSD -JCM.pdf
